# Supplementary material for: Species of Adialytus Förster, 1862 (Hymenoptera, Braconidae, Aphidiinae) in Iran: taxonomic notes and tritrophic associations
Source: Zookeys. 2012 Sep 13;(221):81–95. doi: 10.3897/zookeys.221.3541 (PMC3487636; doi:10.3897/zookeys.221.3541)
Supplement: XML Treatment for Adialytus ambiguus [file zookeys.221.3541-treatment1.xml]

<!DOCTYPE tp:taxon-treatment
  PUBLIC "-//TaxonX//DTD Taxonomic Treatment Publishing DTD v0 20100105//EN" "tax-treatment-NSO.dtd">
<tp:taxon-treatment xmlns:tp="http://www.plazi.org/taxpub"><tp:treatment-meta><mixed-citation publication-type="journal"><person-group><name><surname>Rakhshani</surname><given-names>Ehsan</given-names></name><name><surname>Starý</surname><given-names>Petr</given-names></name><name><surname>Tomanović</surname><given-names>Željko</given-names></name></person-group><article-title>Species of 
                    <italic>Adialytus</italic> Förster, 1862 (Hymenoptera, Braconidae, Aphidiinae) in Iran: taxonomic  notes and tritrophic associations
                </article-title><source>Zookeys</source><day>13</day><month>9</month><year>2012</year><volume>2012</volume><issue>221</issue><fpage>81</fpage><lpage>95</lpage><pub-id pub-id-type="doi">10.3897/zookeys.221.3541</pub-id></mixed-citation></tp:treatment-meta><tp:nomenclature><tp:taxon-name>
                            <tp:taxon-name-part taxon-name-part-type="genus">Adialytus</tp:taxon-name-part>
                            <tp:taxon-name-part taxon-name-part-type="species">ambiguus</tp:taxon-name-part>
                        <object-id xmlns:xlink="http://www.w3.org/1999/xlink" xlink:type="simple">http://species-id.net/wiki/Adialytus_ambiguus</object-id>
								</tp:taxon-name><tp:taxon-authority>(Haliday, 1834)</tp:taxon-authority><xref ref-type="fig" rid="F2">Figs 2A</xref><xref ref-type="fig" rid="F3">3A</xref><xref ref-type="fig" rid="F4">4A</xref><xref ref-type="fig" rid="F5">5A</xref><xref ref-type="fig" rid="F6">6A</xref><tp:nomenclature-citation-list><tp:nomenclature-citation><tp:taxon-name>Aphidius ambiguus</tp:taxon-name><comment> Haliday, 1834: 104–105.</comment></tp:nomenclature-citation></tp:nomenclature-citation-list></tp:nomenclature><tp:treatment-sec sec-type="Material examined"><title>Material examined.</title><p>1♂ 1‌♀, <italic><tp:taxon-name>Sipha elegans</tp:taxon-name></italic> del Guercio on <italic><tp:taxon-name>Triticum aestivum</tp:taxon-name></italic>, FA, Shiraz (<named-content xmlns:xlink="http://www.w3.org/1999/xlink" content-type="dwc:verbatimCoordinates" xlink:type="simple">29°34'22"N, 52°41'58"E</named-content>, 1489 m), 27.IV.2005, 1♂ 1‌♀, coll.: E. Rakhshani.
                        </p></tp:treatment-sec><tp:treatment-sec sec-type="Comments"><title>Comments:</title><p>This species is closely related to other parasitoids of <italic><tp:taxon-name>Sipha</tp:taxon-name></italic> aphids, in its elongated ovipositor sheath (Fig 6A) and triangular shape of petiole which bears anterior and spiracular tubercles (Fig 5A). It can be differentiated from other species in having an extremely long vein R1 (= metacarpus) (Fig 3A). The hind femur and tibia are covered with both short and prevalently erect long setae (<xref ref-type="fig" rid="F4">Fig. 4A</xref>).
                        </p></tp:treatment-sec><tp:treatment-sec><!--Section generated to contain objects referenced in tp:taxon-treatment.--><fig id="F2" position="float" orientation="portrait"><label>Figure 2.</label><caption><p>Antenna of <italic><tp:taxon-name>Adialytus</tp:taxon-name></italic> species <bold>A</bold> <italic><tp:taxon-name>Adialytus ambiguus</tp:taxon-name></italic> <bold>B</bold> <italic><tp:taxon-name>Adialytus</tp:taxon-name></italic> cf. <italic>ambiguus</italic> <bold>C</bold> <italic><tp:taxon-name>Adialytus arvicola</tp:taxon-name></italic> <bold>D</bold> <italic><tp:taxon-name>Adialytus salicaphis</tp:taxon-name></italic> <bold>E</bold> <italic><tp:taxon-name>Adialytus thelaxis</tp:taxon-name></italic> <bold>F</bold> <italic><tp:taxon-name>Adialytus veronicaecola</tp:taxon-name></italic>.</p></caption><graphic xmlns:xlink="http://www.w3.org/1999/xlink" xlink:href="ZooKeys-221-081-g002.jpg" position="float" orientation="portrait" xlink:type="simple"/></fig><fig id="F3" position="float" orientation="portrait"><label>Figure 3.</label><caption><p>Fore wing of <italic><tp:taxon-name>Adialytus</tp:taxon-name></italic> species <bold>A</bold> <italic><tp:taxon-name>Adialytus ambiguus</tp:taxon-name></italic> <bold>B</bold> <italic><tp:taxon-name>Adialytus</tp:taxon-name></italic> cf. <italic>ambiguus</italic> <bold>C</bold> <italic><tp:taxon-name>Adialytus arvicola</tp:taxon-name></italic> <bold>D</bold> <italic><tp:taxon-name>Adialytus salicaphis</tp:taxon-name></italic> <bold>E</bold> <italic><tp:taxon-name>Adialytus thelaxis</tp:taxon-name></italic> <bold>F</bold> <italic><tp:taxon-name>Adialytus veronicaecola</tp:taxon-name></italic>.</p></caption><graphic xmlns:xlink="http://www.w3.org/1999/xlink" xlink:href="ZooKeys-221-081-g003.jpg" position="float" orientation="portrait" xlink:type="simple"/></fig><fig id="F4" position="float" orientation="portrait"><label>Figure 4.</label><caption><p>Hind leg of <italic><tp:taxon-name>Adialytus</tp:taxon-name></italic> species, excluding tarsomeres <bold>A</bold> <italic><tp:taxon-name>Adialytus ambiguus</tp:taxon-name></italic> <bold>B</bold> <italic><tp:taxon-name>Adialytus</tp:taxon-name></italic> cf. <italic>ambiguus</italic> <bold>C</bold> <italic><tp:taxon-name>Adialytus arvicola</tp:taxon-name></italic> <bold>D</bold> <italic><tp:taxon-name>Adialytus salicaphis</tp:taxon-name></italic> <bold>E</bold> <italic><tp:taxon-name>Adialytus thelaxis</tp:taxon-name></italic> <bold>F</bold> <italic><tp:taxon-name>Adialytus veronicaecola</tp:taxon-name></italic>.</p></caption><graphic xmlns:xlink="http://www.w3.org/1999/xlink" xlink:href="ZooKeys-221-081-g004.jpg" position="float" orientation="portrait" xlink:type="simple"/></fig><fig id="F5" position="float" orientation="portrait"><label>Figure 5.</label><caption><p>Petiole or first metasomal tergite of <italic><tp:taxon-name>Adialytus</tp:taxon-name></italic> species <bold>A</bold> <italic><tp:taxon-name>Adialytus ambiguus</tp:taxon-name></italic> <bold>B</bold> <italic><tp:taxon-name>Adialytus</tp:taxon-name></italic> cf. <italic>ambiguus</italic> <bold>C</bold> <italic><tp:taxon-name>Adialytus arvicola</tp:taxon-name></italic> <bold>D</bold> <italic><tp:taxon-name>Adialytus salicaphis</tp:taxon-name></italic> <bold>E</bold> <italic><tp:taxon-name>Adialytus thelaxis</tp:taxon-name></italic> <bold>F</bold> <italic><tp:taxon-name>Adialytus veronicaecola</tp:taxon-name></italic>.</p></caption><graphic xmlns:xlink="http://www.w3.org/1999/xlink" xlink:href="ZooKeys-221-081-g005.jpg" position="float" orientation="portrait" xlink:type="simple"/></fig><fig id="F6" position="float" orientation="portrait"><label>Figure 6.</label><caption><p>Female genitalia of <italic><tp:taxon-name>Adialytus</tp:taxon-name></italic> species <bold>A</bold> <italic><tp:taxon-name>Adialytus ambiguus</tp:taxon-name></italic> <bold>B</bold> <italic><tp:taxon-name>Adialytus</tp:taxon-name></italic> cf. <italic>ambiguus</italic> <bold>C</bold> <italic><tp:taxon-name>Adialytus arvicola</tp:taxon-name></italic> <bold>D</bold> <italic><tp:taxon-name>Adialytus salicaphis</tp:taxon-name></italic> <bold>E</bold> <italic><tp:taxon-name>Adialytus thelaxis</tp:taxon-name></italic> <bold>F</bold> <italic><tp:taxon-name>Adialytus veronicaecola</tp:taxon-name></italic>.</p></caption><graphic xmlns:xlink="http://www.w3.org/1999/xlink" xlink:href="ZooKeys-221-081-g006.jpg" position="float" orientation="portrait" xlink:type="simple"/></fig></tp:treatment-sec></tp:taxon-treatment>
