# Supplementary material for: Species of Adialytus Förster, 1862 (Hymenoptera, Braconidae, Aphidiinae) in Iran: taxonomic notes and tritrophic associations
Source: Zookeys. 2012 Sep 13;(221):81–95. doi: 10.3897/zookeys.221.3541 (PMC3487636; doi:10.3897/zookeys.221.3541)
Supplement: XML Treatment for Adialytus ambiguus [file zookeys.221.3541-treatment2.xml]

<!DOCTYPE tp:taxon-treatment
  PUBLIC "-//TaxonX//DTD Taxonomic Treatment Publishing DTD v0 20100105//EN" "tax-treatment-NSO.dtd">
<tp:taxon-treatment xmlns:tp="http://www.plazi.org/taxpub"><tp:treatment-meta><mixed-citation publication-type="journal"><person-group><name><surname>Rakhshani</surname><given-names>Ehsan</given-names></name><name><surname>Starý</surname><given-names>Petr</given-names></name><name><surname>Tomanović</surname><given-names>Željko</given-names></name></person-group><article-title>Species of 
                    <italic>Adialytus</italic> Förster, 1862 (Hymenoptera, Braconidae, Aphidiinae) in Iran: taxonomic  notes and tritrophic associations
                </article-title><source>Zookeys</source><day>13</day><month>9</month><year>2012</year><volume>2012</volume><issue>221</issue><fpage>81</fpage><lpage>95</lpage><pub-id pub-id-type="doi">10.3897/zookeys.221.3541</pub-id></mixed-citation></tp:treatment-meta><tp:nomenclature><tp:taxon-name>
                            <tp:taxon-name-part taxon-name-part-type="genus">Adialytus</tp:taxon-name-part>
                            <tp:taxon-name-part taxon-name-part-type="species">ambiguus</tp:taxon-name-part>
                        </tp:taxon-name><tp:taxon-authority>(Haliday, 1834)</tp:taxon-authority><tp:taxon-status xmlns:xlink="http://www.w3.org/1999/xlink" xlink:type="simple">cf.</tp:taxon-status><xref ref-type="fig" rid="F2">Figs 2B</xref><xref ref-type="fig" rid="F3">3B</xref><xref ref-type="fig" rid="F4">4B</xref><xref ref-type="fig" rid="F5">5B</xref><xref ref-type="fig" rid="F6">6B</xref></tp:nomenclature><tp:treatment-sec sec-type="Material examined"><title>Material examined.</title><p>22♂ 20♀,<italic><tp:taxon-name>Sipha maydis</tp:taxon-name></italic> Passerini on <italic><tp:taxon-name>Bromus tectorum</tp:taxon-name></italic>, NK, Gharemeidan (<named-content xmlns:xlink="http://www.w3.org/1999/xlink" content-type="dwc:verbatimCoordinates" xlink:type="simple">37°25'42"N, 56°33'19"E</named-content>, 1544 m), 14.V.2008, 15♂ 18♀, coll. S. Kazemzadeh; <italic><tp:taxon-name>Sipha elegans</tp:taxon-name></italic>del Guercio on <italic><tp:taxon-name>Gastridium phleoides</tp:taxon-name></italic>, IS, Nazhvan (<named-content xmlns:xlink="http://www.w3.org/1999/xlink" content-type="dwc:verbatimCoordinates" xlink:type="simple">32°38'25"N, 51°35'48"E</named-content>, 1582 m), 05.IX.2011, 7♂ 2‌♀, coll. E. Nader.<!--PageBreak-->
                        </p></tp:treatment-sec><tp:treatment-sec sec-type="Comments"><title>Comments.</title><p>The specimens normally run to <italic><tp:taxon-name>Adialytus ambiguus</tp:taxon-name></italic> according to the general characters of the first metasomal tergite (Fig 5B), ovipositor sheath (Fig 6B), the flagellomeres (Fig 2B) and the setae on the hind femur (Fig 4B). It can be differentiated from <italic><tp:taxon-name>Adialytus ambiguus</tp:taxon-name></italic> by having the shorter vein R1 that is 0.9–1.1 × as long as pterostigma that does not reach the apex of the fore wing (Fig 3B). It can be separated from <italic><tp:taxon-name>Adialytus arvicola</tp:taxon-name></italic> (Fig 3C), by its longer vein R1.
                        </p></tp:treatment-sec><tp:treatment-sec><!--Section generated to contain objects referenced in tp:taxon-treatment.--><fig id="F2" position="float" orientation="portrait"><label>Figure 2.</label><caption><p>Antenna of <italic><tp:taxon-name>Adialytus</tp:taxon-name></italic> species <bold>A</bold> <italic><tp:taxon-name>Adialytus ambiguus</tp:taxon-name></italic> <bold>B</bold> <italic><tp:taxon-name>Adialytus</tp:taxon-name></italic> cf. <italic>ambiguus</italic> <bold>C</bold> <italic><tp:taxon-name>Adialytus arvicola</tp:taxon-name></italic> <bold>D</bold> <italic><tp:taxon-name>Adialytus salicaphis</tp:taxon-name></italic> <bold>E</bold> <italic><tp:taxon-name>Adialytus thelaxis</tp:taxon-name></italic> <bold>F</bold> <italic><tp:taxon-name>Adialytus veronicaecola</tp:taxon-name></italic>.</p></caption><graphic xmlns:xlink="http://www.w3.org/1999/xlink" xlink:href="ZooKeys-221-081-g002.jpg" position="float" orientation="portrait" xlink:type="simple"/></fig><fig id="F3" position="float" orientation="portrait"><label>Figure 3.</label><caption><p>Fore wing of <italic><tp:taxon-name>Adialytus</tp:taxon-name></italic> species <bold>A</bold> <italic><tp:taxon-name>Adialytus ambiguus</tp:taxon-name></italic> <bold>B</bold> <italic><tp:taxon-name>Adialytus</tp:taxon-name></italic> cf. <italic>ambiguus</italic> <bold>C</bold> <italic><tp:taxon-name>Adialytus arvicola</tp:taxon-name></italic> <bold>D</bold> <italic><tp:taxon-name>Adialytus salicaphis</tp:taxon-name></italic> <bold>E</bold> <italic><tp:taxon-name>Adialytus thelaxis</tp:taxon-name></italic> <bold>F</bold> <italic><tp:taxon-name>Adialytus veronicaecola</tp:taxon-name></italic>.</p></caption><graphic xmlns:xlink="http://www.w3.org/1999/xlink" xlink:href="ZooKeys-221-081-g003.jpg" position="float" orientation="portrait" xlink:type="simple"/></fig><fig id="F4" position="float" orientation="portrait"><label>Figure 4.</label><caption><p>Hind leg of <italic><tp:taxon-name>Adialytus</tp:taxon-name></italic> species, excluding tarsomeres <bold>A</bold> <italic><tp:taxon-name>Adialytus ambiguus</tp:taxon-name></italic> <bold>B</bold> <italic><tp:taxon-name>Adialytus</tp:taxon-name></italic> cf. <italic>ambiguus</italic> <bold>C</bold> <italic><tp:taxon-name>Adialytus arvicola</tp:taxon-name></italic> <bold>D</bold> <italic><tp:taxon-name>Adialytus salicaphis</tp:taxon-name></italic> <bold>E</bold> <italic><tp:taxon-name>Adialytus thelaxis</tp:taxon-name></italic> <bold>F</bold> <italic><tp:taxon-name>Adialytus veronicaecola</tp:taxon-name></italic>.</p></caption><graphic xmlns:xlink="http://www.w3.org/1999/xlink" xlink:href="ZooKeys-221-081-g004.jpg" position="float" orientation="portrait" xlink:type="simple"/></fig><fig id="F5" position="float" orientation="portrait"><label>Figure 5.</label><caption><p>Petiole or first metasomal tergite of <italic><tp:taxon-name>Adialytus</tp:taxon-name></italic> species <bold>A</bold> <italic><tp:taxon-name>Adialytus ambiguus</tp:taxon-name></italic> <bold>B</bold> <italic><tp:taxon-name>Adialytus</tp:taxon-name></italic> cf. <italic>ambiguus</italic> <bold>C</bold> <italic><tp:taxon-name>Adialytus arvicola</tp:taxon-name></italic> <bold>D</bold> <italic><tp:taxon-name>Adialytus salicaphis</tp:taxon-name></italic> <bold>E</bold> <italic><tp:taxon-name>Adialytus thelaxis</tp:taxon-name></italic> <bold>F</bold> <italic><tp:taxon-name>Adialytus veronicaecola</tp:taxon-name></italic>.</p></caption><graphic xmlns:xlink="http://www.w3.org/1999/xlink" xlink:href="ZooKeys-221-081-g005.jpg" position="float" orientation="portrait" xlink:type="simple"/></fig><fig id="F6" position="float" orientation="portrait"><label>Figure 6.</label><caption><p>Female genitalia of <italic><tp:taxon-name>Adialytus</tp:taxon-name></italic> species <bold>A</bold> <italic><tp:taxon-name>Adialytus ambiguus</tp:taxon-name></italic> <bold>B</bold> <italic><tp:taxon-name>Adialytus</tp:taxon-name></italic> cf. <italic>ambiguus</italic> <bold>C</bold> <italic><tp:taxon-name>Adialytus arvicola</tp:taxon-name></italic> <bold>D</bold> <italic><tp:taxon-name>Adialytus salicaphis</tp:taxon-name></italic> <bold>E</bold> <italic><tp:taxon-name>Adialytus thelaxis</tp:taxon-name></italic> <bold>F</bold> <italic><tp:taxon-name>Adialytus veronicaecola</tp:taxon-name></italic>.</p></caption><graphic xmlns:xlink="http://www.w3.org/1999/xlink" xlink:href="ZooKeys-221-081-g006.jpg" position="float" orientation="portrait" xlink:type="simple"/></fig></tp:treatment-sec></tp:taxon-treatment>
