# Supplementary material for: Species of Adialytus Förster, 1862 (Hymenoptera, Braconidae, Aphidiinae) in Iran: taxonomic notes and tritrophic associations
Source: Zookeys. 2012 Sep 13;(221):81–95. doi: 10.3897/zookeys.221.3541 (PMC3487636; doi:10.3897/zookeys.221.3541)
Supplement: XML Treatment for Adialytus arvicola [file zookeys.221.3541-treatment3.xml]

<!DOCTYPE tp:taxon-treatment
  PUBLIC "-//TaxonX//DTD Taxonomic Treatment Publishing DTD v0 20100105//EN" "tax-treatment-NSO.dtd">
<tp:taxon-treatment xmlns:tp="http://www.plazi.org/taxpub"><tp:treatment-meta><mixed-citation publication-type="journal"><person-group><name><surname>Rakhshani</surname><given-names>Ehsan</given-names></name><name><surname>Starý</surname><given-names>Petr</given-names></name><name><surname>Tomanović</surname><given-names>Željko</given-names></name></person-group><article-title>Species of 
                    <italic>Adialytus</italic> Förster, 1862 (Hymenoptera, Braconidae, Aphidiinae) in Iran: taxonomic  notes and tritrophic associations
                </article-title><source>Zookeys</source><day>13</day><month>9</month><year>2012</year><volume>2012</volume><issue>221</issue><fpage>81</fpage><lpage>95</lpage><pub-id pub-id-type="doi">10.3897/zookeys.221.3541</pub-id></mixed-citation></tp:treatment-meta><tp:nomenclature><tp:taxon-name>
                            <tp:taxon-name-part taxon-name-part-type="genus">Adialytus</tp:taxon-name-part>
                            <tp:taxon-name-part taxon-name-part-type="species">arvicola</tp:taxon-name-part>
                        <object-id xmlns:xlink="http://www.w3.org/1999/xlink" xlink:type="simple">http://species-id.net/wiki/Adialytus_arvicola</object-id>
								</tp:taxon-name><tp:taxon-authority>(Starý, 1961)</tp:taxon-authority><xref ref-type="fig" rid="F2">Figs 2C</xref><xref ref-type="fig" rid="F3">3C</xref><xref ref-type="fig" rid="F4">4C</xref><xref ref-type="fig" rid="F5">5C</xref><xref ref-type="fig" rid="F6">6C</xref><tp:nomenclature-citation-list><tp:nomenclature-citation><tp:taxon-name>Lysiphlebus arvicola</tp:taxon-name><comment> Starý, 1961a: 98–100.</comment></tp:nomenclature-citation></tp:nomenclature-citation-list></tp:nomenclature><tp:treatment-sec sec-type="Material examined"><title>Material examined.</title><p>38♂ 63♀, <italic><tp:taxon-name>Sipha flava</tp:taxon-name></italic>(Forbes) on ‌<italic><tp:taxon-name>Agropyrum repens</tp:taxon-name></italic>, KE, Kermanshah (<named-content xmlns:xlink="http://www.w3.org/1999/xlink" content-type="dwc:verbatimCoordinates" xlink:type="simple">34°19'33"N, 47°05'53"E</named-content>, 1322 m), 25.VI.2011, 22‌♂ 55‌♀, coll. Y. Nazari; <italic><tp:taxon-name>Sipha maydis</tp:taxon-name></italic>Passerini on <italic><tp:taxon-name>Avena fatua</tp:taxon-name></italic>, KE, Kermanshah (<named-content xmlns:xlink="http://www.w3.org/1999/xlink" content-type="dwc:verbatimCoordinates" xlink:type="simple">34°19'33"N, 47°05'53"E</named-content>, 1322 m), 11.VI.2011, 2♂, coll. Y. Nazari; on <italic><tp:taxon-name>Bromus tectorum</tp:taxon-name></italic>, KE, Sanandaj (<named-content xmlns:xlink="http://www.w3.org/1999/xlink" content-type="dwc:verbatimCoordinates" xlink:type="simple">35°17'52"N, 46°59'59"E</named-content>, 1517 m), 16.V.2005, 1♂, coll. E. Rakhshani; on <italic><tp:taxon-name>Cynodon dactylon</tp:taxon-name></italic>, KN, Kerman (<named-content xmlns:xlink="http://www.w3.org/1999/xlink" content-type="dwc:verbatimCoordinates" xlink:type="simple">30°14'28"N, 57°07'20"E</named-content>, 1775 m), 22.XI.2007, 6♂ 2♀, coll. H. Barahoei; on <italic><tp:taxon-name>Sorghum halepense</tp:taxon-name></italic>, KE, Kermanshah (<named-content xmlns:xlink="http://www.w3.org/1999/xlink" content-type="dwc:verbatimCoordinates" xlink:type="simple">34°19'35"N, 47°06'00"E</named-content>, 1320 m), 11.VI.2011, 2‌♂ 3‌♀, coll.: Y. Nazari; <italic><tp:taxon-name>Sipha elegans</tp:taxon-name></italic> del Guercio on <italic><tp:taxon-name>Triticum aestivum</tp:taxon-name></italic>, KR, Mashhad (<named-content xmlns:xlink="http://www.w3.org/1999/xlink" content-type="dwc:verbatimCoordinates" xlink:type="simple">36°15'22"N, 59°28'42"E</named-content>, 1164m), 12.IV.2012, 5♂ 3♀, coll. J. Karimi.
                        </p></tp:treatment-sec><tp:treatment-sec sec-type="Comments"><title>Comments.</title><p>Generally this species can be confused with other <italic><tp:taxon-name>Adialytus</tp:taxon-name></italic> species on <italic><tp:taxon-name>Sipha</tp:taxon-name></italic> aphids, but it is immediately distinguishable by its very short vein R1 (0.7–0.8 × as long as pterostigma) (Fig 3C). Also, its petiole has much stronger anterior and spiracular tubercles (Fig 5C). Most of the metasoma is yellowish, while in other <italic><tp:taxon-name>Adialytus</tp:taxon-name></italic> species it is uniformly brown to dark brown.<!--PageBreak-->
                        </p></tp:treatment-sec><tp:treatment-sec><!--Section generated to contain objects referenced in tp:taxon-treatment.--><fig id="F2" position="float" orientation="portrait"><label>Figure 2.</label><caption><p>Antenna of <italic><tp:taxon-name>Adialytus</tp:taxon-name></italic> species <bold>A</bold> <italic><tp:taxon-name>Adialytus ambiguus</tp:taxon-name></italic> <bold>B</bold> <italic><tp:taxon-name>Adialytus</tp:taxon-name></italic> cf. <italic>ambiguus</italic> <bold>C</bold> <italic><tp:taxon-name>Adialytus arvicola</tp:taxon-name></italic> <bold>D</bold> <italic><tp:taxon-name>Adialytus salicaphis</tp:taxon-name></italic> <bold>E</bold> <italic><tp:taxon-name>Adialytus thelaxis</tp:taxon-name></italic> <bold>F</bold> <italic><tp:taxon-name>Adialytus veronicaecola</tp:taxon-name></italic>.</p></caption><graphic xmlns:xlink="http://www.w3.org/1999/xlink" xlink:href="ZooKeys-221-081-g002.jpg" position="float" orientation="portrait" xlink:type="simple"/></fig><fig id="F3" position="float" orientation="portrait"><label>Figure 3.</label><caption><p>Fore wing of <italic><tp:taxon-name>Adialytus</tp:taxon-name></italic> species <bold>A</bold> <italic><tp:taxon-name>Adialytus ambiguus</tp:taxon-name></italic> <bold>B</bold> <italic><tp:taxon-name>Adialytus</tp:taxon-name></italic> cf. <italic>ambiguus</italic> <bold>C</bold> <italic><tp:taxon-name>Adialytus arvicola</tp:taxon-name></italic> <bold>D</bold> <italic><tp:taxon-name>Adialytus salicaphis</tp:taxon-name></italic> <bold>E</bold> <italic><tp:taxon-name>Adialytus thelaxis</tp:taxon-name></italic> <bold>F</bold> <italic><tp:taxon-name>Adialytus veronicaecola</tp:taxon-name></italic>.</p></caption><graphic xmlns:xlink="http://www.w3.org/1999/xlink" xlink:href="ZooKeys-221-081-g003.jpg" position="float" orientation="portrait" xlink:type="simple"/></fig><fig id="F4" position="float" orientation="portrait"><label>Figure 4.</label><caption><p>Hind leg of <italic><tp:taxon-name>Adialytus</tp:taxon-name></italic> species, excluding tarsomeres <bold>A</bold> <italic><tp:taxon-name>Adialytus ambiguus</tp:taxon-name></italic> <bold>B</bold> <italic><tp:taxon-name>Adialytus</tp:taxon-name></italic> cf. <italic>ambiguus</italic> <bold>C</bold> <italic><tp:taxon-name>Adialytus arvicola</tp:taxon-name></italic> <bold>D</bold> <italic><tp:taxon-name>Adialytus salicaphis</tp:taxon-name></italic> <bold>E</bold> <italic><tp:taxon-name>Adialytus thelaxis</tp:taxon-name></italic> <bold>F</bold> <italic><tp:taxon-name>Adialytus veronicaecola</tp:taxon-name></italic>.</p></caption><graphic xmlns:xlink="http://www.w3.org/1999/xlink" xlink:href="ZooKeys-221-081-g004.jpg" position="float" orientation="portrait" xlink:type="simple"/></fig><fig id="F5" position="float" orientation="portrait"><label>Figure 5.</label><caption><p>Petiole or first metasomal tergite of <italic><tp:taxon-name>Adialytus</tp:taxon-name></italic> species <bold>A</bold> <italic><tp:taxon-name>Adialytus ambiguus</tp:taxon-name></italic> <bold>B</bold> <italic><tp:taxon-name>Adialytus</tp:taxon-name></italic> cf. <italic>ambiguus</italic> <bold>C</bold> <italic><tp:taxon-name>Adialytus arvicola</tp:taxon-name></italic> <bold>D</bold> <italic><tp:taxon-name>Adialytus salicaphis</tp:taxon-name></italic> <bold>E</bold> <italic><tp:taxon-name>Adialytus thelaxis</tp:taxon-name></italic> <bold>F</bold> <italic><tp:taxon-name>Adialytus veronicaecola</tp:taxon-name></italic>.</p></caption><graphic xmlns:xlink="http://www.w3.org/1999/xlink" xlink:href="ZooKeys-221-081-g005.jpg" position="float" orientation="portrait" xlink:type="simple"/></fig><fig id="F6" position="float" orientation="portrait"><label>Figure 6.</label><caption><p>Female genitalia of <italic><tp:taxon-name>Adialytus</tp:taxon-name></italic> species <bold>A</bold> <italic><tp:taxon-name>Adialytus ambiguus</tp:taxon-name></italic> <bold>B</bold> <italic><tp:taxon-name>Adialytus</tp:taxon-name></italic> cf. <italic>ambiguus</italic> <bold>C</bold> <italic><tp:taxon-name>Adialytus arvicola</tp:taxon-name></italic> <bold>D</bold> <italic><tp:taxon-name>Adialytus salicaphis</tp:taxon-name></italic> <bold>E</bold> <italic><tp:taxon-name>Adialytus thelaxis</tp:taxon-name></italic> <bold>F</bold> <italic><tp:taxon-name>Adialytus veronicaecola</tp:taxon-name></italic>.</p></caption><graphic xmlns:xlink="http://www.w3.org/1999/xlink" xlink:href="ZooKeys-221-081-g006.jpg" position="float" orientation="portrait" xlink:type="simple"/></fig></tp:treatment-sec></tp:taxon-treatment>
