# Supplementary material for: Species of Adialytus Förster, 1862 (Hymenoptera, Braconidae, Aphidiinae) in Iran: taxonomic notes and tritrophic associations
Source: Zookeys. 2012 Sep 13;(221):81–95. doi: 10.3897/zookeys.221.3541 (PMC3487636; doi:10.3897/zookeys.221.3541)
Supplement: XML Treatment for Adialytus salicaphis [file zookeys.221.3541-treatment4.xml]

<!DOCTYPE tp:taxon-treatment
  PUBLIC "-//TaxonX//DTD Taxonomic Treatment Publishing DTD v0 20100105//EN" "tax-treatment-NSO.dtd">
<tp:taxon-treatment xmlns:tp="http://www.plazi.org/taxpub"><tp:treatment-meta><mixed-citation publication-type="journal"><person-group><name><surname>Rakhshani</surname><given-names>Ehsan</given-names></name><name><surname>Starý</surname><given-names>Petr</given-names></name><name><surname>Tomanović</surname><given-names>Željko</given-names></name></person-group><article-title>Species of 
                    <italic>Adialytus</italic> Förster, 1862 (Hymenoptera, Braconidae, Aphidiinae) in Iran: taxonomic  notes and tritrophic associations
                </article-title><source>Zookeys</source><day>13</day><month>9</month><year>2012</year><volume>2012</volume><issue>221</issue><fpage>81</fpage><lpage>95</lpage><pub-id pub-id-type="doi">10.3897/zookeys.221.3541</pub-id></mixed-citation></tp:treatment-meta><tp:nomenclature><tp:taxon-name>
                            <tp:taxon-name-part taxon-name-part-type="genus">Adialytus</tp:taxon-name-part>
                            <tp:taxon-name-part taxon-name-part-type="species">salicaphis</tp:taxon-name-part>
                        <object-id xmlns:xlink="http://www.w3.org/1999/xlink" xlink:type="simple">http://species-id.net/wiki/Adialytus_salicaphis</object-id>
								</tp:taxon-name><tp:taxon-authority>(Fitch, 1855)</tp:taxon-authority><xref ref-type="fig" rid="F2">Figs 2D</xref><xref ref-type="fig" rid="F3">3D</xref><xref ref-type="fig" rid="F4">4D</xref><xref ref-type="fig" rid="F5">5D</xref><xref ref-type="fig" rid="F6">6D</xref><tp:nomenclature-citation-list><tp:nomenclature-citation><tp:taxon-name>Trioxys salicaphis</tp:taxon-name><comment> Fitch, 1855: 841.</comment></tp:nomenclature-citation></tp:nomenclature-citation-list></tp:nomenclature><tp:treatment-sec sec-type="Material examined"><title>Material examined.</title><p>138♂ 223‌♀, <italic><tp:taxon-name>Chaitophorus euphraticus</tp:taxon-name></italic> Hodjat on <italic><tp:taxon-name>Populus euphratica</tp:taxon-name></italic>, SB, Zahedan (<named-content xmlns:xlink="http://www.w3.org/1999/xlink" content-type="dwc:verbatimCoordinates" xlink:type="simple">29°23'27"N, 60°48'49"E</named-content>, 1498 m), 24.III.2003, 3♂ 7‌♀, coll. E. <!--PageBreak-->Rakhshani; <italic><tp:taxon-name>Chaitophorus remaudierei</tp:taxon-name></italic> Pintera on <italic><tp:taxon-name>Salix alba</tp:taxon-name></italic>, KD, Marivan (<named-content xmlns:xlink="http://www.w3.org/1999/xlink" content-type="dwc:verbatimCoordinates" xlink:type="simple">35°31'33"N, 46°09'21"E</named-content>, 1293 m), 08.X.2004, 4♂ 6‌♀, coll. E. Rakhshani; <italic><tp:taxon-name>Chaitophorus salijaponicus niger</tp:taxon-name></italic> Mordvilko on <italic><tp:taxon-name>Salix alba</tp:taxon-name></italic>, FA, Sepidan (<named-content xmlns:xlink="http://www.w3.org/1999/xlink" content-type="dwc:verbatimCoordinates" xlink:type="simple">30°15'55"N, 51°58'43"E</named-content>, 2244 m), 23.V.2009, 7♂ 9‌♀, coll. S. Taheri; NK, Shirvan, 24.VI.2008, 32♂ 54♀, coll. S. Kazemzadeh; NK, Esfarayen (<named-content xmlns:xlink="http://www.w3.org/1999/xlink" content-type="dwc:verbatimCoordinates" xlink:type="simple">37°05'12"N, 57°30'39"E</named-content>, 1293 m), 17.V.2008, 8♂ 13♀, coll. S. Kazemzadeh; <italic><tp:taxon-name>Chaitophorus populialbae</tp:taxon-name></italic> (Boyer de Fonscolombe) on <italic><tp:taxon-name>Populus alba</tp:taxon-name></italic>, AL, Karadj (<named-content xmlns:xlink="http://www.w3.org/1999/xlink" content-type="dwc:verbatimCoordinates" xlink:type="simple">35°44'45"N, 51°10'07"E</named-content>, 1296 m), 09.X.2002, 16♂ 29♀, coll. E. Rakhshani; <italic><tp:taxon-name>Chaitophorus populeti</tp:taxon-name></italic>(Panzer) on <italic><tp:taxon-name>Populus nigra</tp:taxon-name></italic>, TH, Tehran (<named-content xmlns:xlink="http://www.w3.org/1999/xlink" content-type="dwc:verbatimCoordinates" xlink:type="simple">35°47'52"N, 51°24'08"E</named-content>, 1650 m), 09.XI.2002; 32♂ 48♀ coll. E. Rakhshani; <italic><tp:taxon-name>Chaitophorus leucomelas</tp:taxon-name></italic>Koch on <italic><tp:taxon-name>Populus nigra</tp:taxon-name></italic>, KN, Lalezar (<named-content xmlns:xlink="http://www.w3.org/1999/xlink" content-type="dwc:verbatimCoordinates" xlink:type="simple">29°31'05"N, 56°48'59"E</named-content>, 2845 m), 09.X.2007, 5♂ 15♀, coll. H. Barahoei; AL, Karadj (<named-content xmlns:xlink="http://www.w3.org/1999/xlink" content-type="dwc:verbatimCoordinates" xlink:type="simple">35°55'06"N, 51°05'04"E</named-content>, 1875 m) 27.VI.2003; 11♂ 18♀, coll. E. Rakhshani; on <italic><tp:taxon-name>Populus</tp:taxon-name></italic> sp. FA, Sepidan (<named-content xmlns:xlink="http://www.w3.org/1999/xlink" content-type="dwc:verbatimCoordinates" xlink:type="simple">30°15'55"N, 51°58'43"E</named-content>, 2244 m), 22.V.2009, 8♂ 12♀, coll.: S. Taheri; <italic><tp:taxon-name>Chaitophorus vitellinae</tp:taxon-name></italic>(Schrank) on <italic><tp:taxon-name>Salix alba</tp:taxon-name></italic>, MA, Mahallat (<named-content xmlns:xlink="http://www.w3.org/1999/xlink" content-type="dwc:verbatimCoordinates" xlink:type="simple">33°53'12"N, 50°27'31"E</named-content>, 1652 m), 22.IV.2005, 5♂ 4♀, coll.: E. Rakhshani; <italic><tp:taxon-name>Chaitophorus</tp:taxon-name></italic>sp., on <italic><tp:taxon-name>Populus alba</tp:taxon-name></italic>, NK, Shirvan (<named-content xmlns:xlink="http://www.w3.org/1999/xlink" content-type="dwc:verbatimCoordinates" xlink:type="simple">37°23'35"N, 57°54'40"E</named-content>, 1082 m), 24.V.2008, 7♂ 8♀, coll. S. Kazemzadeh.
                        </p></tp:treatment-sec><tp:treatment-sec sec-type="Comments"><title>Comments.</title><p><italic><tp:taxon-name>Adialytus salicaphis</tp:taxon-name></italic> differs from other congeners in having very elongated first metasomal tergite (petiole) (Fig 5D), and short and dense marginal setae of the fore wing (Fig 3D). It can also be differentiated from <italic><tp:taxon-name>Adialytus arvicola</tp:taxon-name></italic> by the number of longitudinal placodes on flagellomere 1 (3–5 in <italic><tp:taxon-name>Adialytus salicaphis</tp:taxon-name></italic> vs. 0–1 in <italic><tp:taxon-name>Adialytus arvicola</tp:taxon-name></italic>). The specimens of <italic><tp:taxon-name>Adialytus salicaphis</tp:taxon-name></italic> associated with <italic><tp:taxon-name>Salix</tp:taxon-name></italic> spp., especially those reared from <italic><tp:taxon-name>Chaitophorus salijaponicus niger</tp:taxon-name></italic> on <italic><tp:taxon-name>Salix alba</tp:taxon-name></italic>, were slightly different from the specimens that reared from <italic><tp:taxon-name>Chaitophorus</tp:taxon-name></italic> spp. on <italic><tp:taxon-name>Populus</tp:taxon-name></italic>. The major differences were the lesser number of setae on the clypeus (4–5 vs. 8–10), lesser longitudinal placodes on the first flagellomere (1–2 vs. 3–5) and predominantly adpressed and short setae on the flagellomeres and hind femur compared with the long semi-erect to erect setae among the short setae in specimens from <italic><tp:taxon-name>Populus</tp:taxon-name></italic>.
                        </p></tp:treatment-sec><tp:treatment-sec><!--Section generated to contain objects referenced in tp:taxon-treatment.--><fig id="F2" position="float" orientation="portrait"><label>Figure 2.</label><caption><p>Antenna of <italic><tp:taxon-name>Adialytus</tp:taxon-name></italic> species <bold>A</bold> <italic><tp:taxon-name>Adialytus ambiguus</tp:taxon-name></italic> <bold>B</bold> <italic><tp:taxon-name>Adialytus</tp:taxon-name></italic> cf. <italic>ambiguus</italic> <bold>C</bold> <italic><tp:taxon-name>Adialytus arvicola</tp:taxon-name></italic> <bold>D</bold> <italic><tp:taxon-name>Adialytus salicaphis</tp:taxon-name></italic> <bold>E</bold> <italic><tp:taxon-name>Adialytus thelaxis</tp:taxon-name></italic> <bold>F</bold> <italic><tp:taxon-name>Adialytus veronicaecola</tp:taxon-name></italic>.</p></caption><graphic xmlns:xlink="http://www.w3.org/1999/xlink" xlink:href="ZooKeys-221-081-g002.jpg" position="float" orientation="portrait" xlink:type="simple"/></fig><fig id="F3" position="float" orientation="portrait"><label>Figure 3.</label><caption><p>Fore wing of <italic><tp:taxon-name>Adialytus</tp:taxon-name></italic> species <bold>A</bold> <italic><tp:taxon-name>Adialytus ambiguus</tp:taxon-name></italic> <bold>B</bold> <italic><tp:taxon-name>Adialytus</tp:taxon-name></italic> cf. <italic>ambiguus</italic> <bold>C</bold> <italic><tp:taxon-name>Adialytus arvicola</tp:taxon-name></italic> <bold>D</bold> <italic><tp:taxon-name>Adialytus salicaphis</tp:taxon-name></italic> <bold>E</bold> <italic><tp:taxon-name>Adialytus thelaxis</tp:taxon-name></italic> <bold>F</bold> <italic><tp:taxon-name>Adialytus veronicaecola</tp:taxon-name></italic>.</p></caption><graphic xmlns:xlink="http://www.w3.org/1999/xlink" xlink:href="ZooKeys-221-081-g003.jpg" position="float" orientation="portrait" xlink:type="simple"/></fig><fig id="F4" position="float" orientation="portrait"><label>Figure 4.</label><caption><p>Hind leg of <italic><tp:taxon-name>Adialytus</tp:taxon-name></italic> species, excluding tarsomeres <bold>A</bold> <italic><tp:taxon-name>Adialytus ambiguus</tp:taxon-name></italic> <bold>B</bold> <italic><tp:taxon-name>Adialytus</tp:taxon-name></italic> cf. <italic>ambiguus</italic> <bold>C</bold> <italic><tp:taxon-name>Adialytus arvicola</tp:taxon-name></italic> <bold>D</bold> <italic><tp:taxon-name>Adialytus salicaphis</tp:taxon-name></italic> <bold>E</bold> <italic><tp:taxon-name>Adialytus thelaxis</tp:taxon-name></italic> <bold>F</bold> <italic><tp:taxon-name>Adialytus veronicaecola</tp:taxon-name></italic>.</p></caption><graphic xmlns:xlink="http://www.w3.org/1999/xlink" xlink:href="ZooKeys-221-081-g004.jpg" position="float" orientation="portrait" xlink:type="simple"/></fig><fig id="F5" position="float" orientation="portrait"><label>Figure 5.</label><caption><p>Petiole or first metasomal tergite of <italic><tp:taxon-name>Adialytus</tp:taxon-name></italic> species <bold>A</bold> <italic><tp:taxon-name>Adialytus ambiguus</tp:taxon-name></italic> <bold>B</bold> <italic><tp:taxon-name>Adialytus</tp:taxon-name></italic> cf. <italic>ambiguus</italic> <bold>C</bold> <italic><tp:taxon-name>Adialytus arvicola</tp:taxon-name></italic> <bold>D</bold> <italic><tp:taxon-name>Adialytus salicaphis</tp:taxon-name></italic> <bold>E</bold> <italic><tp:taxon-name>Adialytus thelaxis</tp:taxon-name></italic> <bold>F</bold> <italic><tp:taxon-name>Adialytus veronicaecola</tp:taxon-name></italic>.</p></caption><graphic xmlns:xlink="http://www.w3.org/1999/xlink" xlink:href="ZooKeys-221-081-g005.jpg" position="float" orientation="portrait" xlink:type="simple"/></fig><fig id="F6" position="float" orientation="portrait"><label>Figure 6.</label><caption><p>Female genitalia of <italic><tp:taxon-name>Adialytus</tp:taxon-name></italic> species <bold>A</bold> <italic><tp:taxon-name>Adialytus ambiguus</tp:taxon-name></italic> <bold>B</bold> <italic><tp:taxon-name>Adialytus</tp:taxon-name></italic> cf. <italic>ambiguus</italic> <bold>C</bold> <italic><tp:taxon-name>Adialytus arvicola</tp:taxon-name></italic> <bold>D</bold> <italic><tp:taxon-name>Adialytus salicaphis</tp:taxon-name></italic> <bold>E</bold> <italic><tp:taxon-name>Adialytus thelaxis</tp:taxon-name></italic> <bold>F</bold> <italic><tp:taxon-name>Adialytus veronicaecola</tp:taxon-name></italic>.</p></caption><graphic xmlns:xlink="http://www.w3.org/1999/xlink" xlink:href="ZooKeys-221-081-g006.jpg" position="float" orientation="portrait" xlink:type="simple"/></fig></tp:treatment-sec></tp:taxon-treatment>
