# Supplementary material for: Species of Adialytus Förster, 1862 (Hymenoptera, Braconidae, Aphidiinae) in Iran: taxonomic notes and tritrophic associations
Source: Zookeys. 2012 Sep 13;(221):81–95. doi: 10.3897/zookeys.221.3541 (PMC3487636; doi:10.3897/zookeys.221.3541)
Supplement: XML Treatment for Adialytus thelaxis [file zookeys.221.3541-treatment5.xml]

<!DOCTYPE tp:taxon-treatment
  PUBLIC "-//TaxonX//DTD Taxonomic Treatment Publishing DTD v0 20100105//EN" "tax-treatment-NSO.dtd">
<tp:taxon-treatment xmlns:tp="http://www.plazi.org/taxpub"><tp:treatment-meta><mixed-citation publication-type="journal"><person-group><name><surname>Rakhshani</surname><given-names>Ehsan</given-names></name><name><surname>Starý</surname><given-names>Petr</given-names></name><name><surname>Tomanović</surname><given-names>Željko</given-names></name></person-group><article-title>Species of 
                    <italic>Adialytus</italic> Förster, 1862 (Hymenoptera, Braconidae, Aphidiinae) in Iran: taxonomic  notes and tritrophic associations
                </article-title><source>Zookeys</source><day>13</day><month>9</month><year>2012</year><volume>2012</volume><issue>221</issue><fpage>81</fpage><lpage>95</lpage><pub-id pub-id-type="doi">10.3897/zookeys.221.3541</pub-id></mixed-citation></tp:treatment-meta><tp:nomenclature><tp:taxon-name>
                            <tp:taxon-name-part taxon-name-part-type="genus">Adialytus</tp:taxon-name-part>
                            <tp:taxon-name-part taxon-name-part-type="species">thelaxis</tp:taxon-name-part>
                        <object-id xmlns:xlink="http://www.w3.org/1999/xlink" xlink:type="simple">http://species-id.net/wiki/Adialytus_thelaxis</object-id>
								</tp:taxon-name><tp:taxon-authority>(Starý, 1961)</tp:taxon-authority><xref ref-type="fig" rid="F2">Figs 2E</xref><xref ref-type="fig" rid="F3">3E</xref><xref ref-type="fig" rid="F4">4E</xref><xref ref-type="fig" rid="F5">5E</xref><xref ref-type="fig" rid="F6">6E</xref><tp:nomenclature-citation-list><tp:nomenclature-citation><tp:taxon-name>Lysiphlebus thelaxis</tp:taxon-name><comment> Starý, 1961a: 100–101.</comment></tp:nomenclature-citation></tp:nomenclature-citation-list></tp:nomenclature><tp:treatment-sec sec-type="Material examined"><title>Material examined.</title><p>11♂ 26♀, <italic><tp:taxon-name>Thelaxes suberi</tp:taxon-name></italic> (del Guercio) on <italic><tp:taxon-name>Quercus</tp:taxon-name></italic> sp., GN, Rasht (<named-content xmlns:xlink="http://www.w3.org/1999/xlink" content-type="dwc:verbatimCoordinates" xlink:type="simple">37°17'24"N, 49°35'43"E</named-content>, -4 m), 24.V.2004, 4♂ 3♀, coll.: E. Rakhshani; on <italic><tp:taxon-name>Quercus castanifolia</tp:taxon-name></italic>, GL, Gorgan (<named-content xmlns:xlink="http://www.w3.org/1999/xlink" content-type="dwc:verbatimCoordinates" xlink:type="simple">36°47'33"N, 54°27'02"E</named-content>, 340 m), 06.IV.2010, 7♂ 23♀, coll. A. Sargazi.
                        </p></tp:treatment-sec><tp:treatment-sec sec-type="Comments"><title>Comments.</title><p>This species can be easily separated from other congeners by having mainly erect long setae on the flagellomeres (Fig 2E) and the hind femur (Fig 4E). The setae on the postero-dorsal aspect of petiole are similar (Fig 5E). Additionally, <italic><tp:taxon-name>Adialytus thelaxis</tp:taxon-name></italic> is the only species with a sharply pointed ovipositor sheath (Fig 6E).<!--PageBreak-->
                        </p></tp:treatment-sec><tp:treatment-sec><!--Section generated to contain objects referenced in tp:taxon-treatment.--><fig id="F2" position="float" orientation="portrait"><label>Figure 2.</label><caption><p>Antenna of <italic><tp:taxon-name>Adialytus</tp:taxon-name></italic> species <bold>A</bold> <italic><tp:taxon-name>Adialytus ambiguus</tp:taxon-name></italic> <bold>B</bold> <italic><tp:taxon-name>Adialytus</tp:taxon-name></italic> cf. <italic>ambiguus</italic> <bold>C</bold> <italic><tp:taxon-name>Adialytus arvicola</tp:taxon-name></italic> <bold>D</bold> <italic><tp:taxon-name>Adialytus salicaphis</tp:taxon-name></italic> <bold>E</bold> <italic><tp:taxon-name>Adialytus thelaxis</tp:taxon-name></italic> <bold>F</bold> <italic><tp:taxon-name>Adialytus veronicaecola</tp:taxon-name></italic>.</p></caption><graphic xmlns:xlink="http://www.w3.org/1999/xlink" xlink:href="ZooKeys-221-081-g002.jpg" position="float" orientation="portrait" xlink:type="simple"/></fig><fig id="F3" position="float" orientation="portrait"><label>Figure 3.</label><caption><p>Fore wing of <italic><tp:taxon-name>Adialytus</tp:taxon-name></italic> species <bold>A</bold> <italic><tp:taxon-name>Adialytus ambiguus</tp:taxon-name></italic> <bold>B</bold> <italic><tp:taxon-name>Adialytus</tp:taxon-name></italic> cf. <italic>ambiguus</italic> <bold>C</bold> <italic><tp:taxon-name>Adialytus arvicola</tp:taxon-name></italic> <bold>D</bold> <italic><tp:taxon-name>Adialytus salicaphis</tp:taxon-name></italic> <bold>E</bold> <italic><tp:taxon-name>Adialytus thelaxis</tp:taxon-name></italic> <bold>F</bold> <italic><tp:taxon-name>Adialytus veronicaecola</tp:taxon-name></italic>.</p></caption><graphic xmlns:xlink="http://www.w3.org/1999/xlink" xlink:href="ZooKeys-221-081-g003.jpg" position="float" orientation="portrait" xlink:type="simple"/></fig><fig id="F4" position="float" orientation="portrait"><label>Figure 4.</label><caption><p>Hind leg of <italic><tp:taxon-name>Adialytus</tp:taxon-name></italic> species, excluding tarsomeres <bold>A</bold> <italic><tp:taxon-name>Adialytus ambiguus</tp:taxon-name></italic> <bold>B</bold> <italic><tp:taxon-name>Adialytus</tp:taxon-name></italic> cf. <italic>ambiguus</italic> <bold>C</bold> <italic><tp:taxon-name>Adialytus arvicola</tp:taxon-name></italic> <bold>D</bold> <italic><tp:taxon-name>Adialytus salicaphis</tp:taxon-name></italic> <bold>E</bold> <italic><tp:taxon-name>Adialytus thelaxis</tp:taxon-name></italic> <bold>F</bold> <italic><tp:taxon-name>Adialytus veronicaecola</tp:taxon-name></italic>.</p></caption><graphic xmlns:xlink="http://www.w3.org/1999/xlink" xlink:href="ZooKeys-221-081-g004.jpg" position="float" orientation="portrait" xlink:type="simple"/></fig><fig id="F5" position="float" orientation="portrait"><label>Figure 5.</label><caption><p>Petiole or first metasomal tergite of <italic><tp:taxon-name>Adialytus</tp:taxon-name></italic> species <bold>A</bold> <italic><tp:taxon-name>Adialytus ambiguus</tp:taxon-name></italic> <bold>B</bold> <italic><tp:taxon-name>Adialytus</tp:taxon-name></italic> cf. <italic>ambiguus</italic> <bold>C</bold> <italic><tp:taxon-name>Adialytus arvicola</tp:taxon-name></italic> <bold>D</bold> <italic><tp:taxon-name>Adialytus salicaphis</tp:taxon-name></italic> <bold>E</bold> <italic><tp:taxon-name>Adialytus thelaxis</tp:taxon-name></italic> <bold>F</bold> <italic><tp:taxon-name>Adialytus veronicaecola</tp:taxon-name></italic>.</p></caption><graphic xmlns:xlink="http://www.w3.org/1999/xlink" xlink:href="ZooKeys-221-081-g005.jpg" position="float" orientation="portrait" xlink:type="simple"/></fig><fig id="F6" position="float" orientation="portrait"><label>Figure 6.</label><caption><p>Female genitalia of <italic><tp:taxon-name>Adialytus</tp:taxon-name></italic> species <bold>A</bold> <italic><tp:taxon-name>Adialytus ambiguus</tp:taxon-name></italic> <bold>B</bold> <italic><tp:taxon-name>Adialytus</tp:taxon-name></italic> cf. <italic>ambiguus</italic> <bold>C</bold> <italic><tp:taxon-name>Adialytus arvicola</tp:taxon-name></italic> <bold>D</bold> <italic><tp:taxon-name>Adialytus salicaphis</tp:taxon-name></italic> <bold>E</bold> <italic><tp:taxon-name>Adialytus thelaxis</tp:taxon-name></italic> <bold>F</bold> <italic><tp:taxon-name>Adialytus veronicaecola</tp:taxon-name></italic>.</p></caption><graphic xmlns:xlink="http://www.w3.org/1999/xlink" xlink:href="ZooKeys-221-081-g006.jpg" position="float" orientation="portrait" xlink:type="simple"/></fig></tp:treatment-sec></tp:taxon-treatment>
